# Supplementary material for: Pricing quanto options with market liquidity risk
Source: PLoS One. 2023 Sep 28;18(9):e0292324. doi: 10.1371/journal.pone.0292324 (PMC10538701; doi:10.1371/journal.pone.0292324)
Supplement: S1 Dataset — (ZIP) [file pone.0292324.s001.zip]

Archive with 6 entries (6 files):
- 10.15.xlsx
- __MACOSX/._10.15.xlsx
- CAD.xlsx
- __MACOSX/._CAD.xlsx
- FB.xlsx
- __MACOSX/._FB.xlsx
