# Supplementary material for: Pricing quanto options with market liquidity risk
Source: PLoS One. 2023 Sep 28;18(9):e0292324. doi: 10.1371/journal.pone.0292324 (PMC10538701; doi:10.1371/journal.pone.0292324)
Supplement: S1 Dataset — (ZIP) [file pone.0292324.s001.zip › 10.15.xlsx]

## Sheet: Sheet1
CallsforOctober 15, 2021
Contract Name	Last Trade Date	Strike	Last Price	Bid	Ask	Price	Change	% Change	Volume	Open Interest	Implied Volatility
FB211015C00355000	2021-09-17 3:59PM EDT	355	16.05	15.9	16.25	16.075	-5.15	-0.2429	200	10206	0.2739
FB211015C00380000	2021-09-17 3:59PM EDT	380	3.71	3.65	3.85	3.75	-2.19	-0.3712	9215	12981	0.2382
FB211015C00385000	2021-09-17 3:59PM EDT	385	2.65	2.59	2.72	2.655	-1.38	-0.3424	2083	4607	0.2375
FB211015C00400000	2021-09-17 3:59PM EDT	400	0.89	0.9	0.99	0.945	-0.42	-0.3206	1435	8179	0.2467
FB211015C00405000	2021-09-17 3:59PM EDT	405	0.64	0.62	0.71	0.665	-0.26	-0.2889	355	4663	0.251
FB211015C00315000	2021-09-17 3:58PM EDT	315	51.35	50.8	51.35	51.075	-7.96	-0.1342	28	62	0.4075
FB211015C00370000	2021-09-17 3:58PM EDT	370	7.35	7.1	7.4	7.25	-3.7	-0.3348	13022	6720	0.2463
FB211015C00360000	2021-09-17 3:57PM EDT	360	12.7	12.5	12.85	12.675	-4.9	-0.2784	962	3262	0.2625
FB211015C00375000	2021-09-17 3:57PM EDT	375	5.23	5.15	5.35	5.25	-2.77	-0.3462	4184	4769	0.24
FB211015C00365000	2021-09-17 3:56PM EDT	365	9.75	9.55	9.9	9.725	-4.25	-0.3036	1403	1412	0.2536
FB211015C00395000	2021-09-17 3:56PM EDT	395	1.31	1.26	1.36	1.31	-0.69	-0.345	1256	3283	0.2416
FB211015C00320000	2021-09-17 3:55PM EDT	320	46.5	46	46.6	46.3	-7.85	-0.1444	15	1048	0.3889
FB211015C00390000	2021-09-17 3:55PM EDT	390	1.88	1.81	1.95	1.88	-0.88	-0.3188	3609	8448	0.2401
FB211015C00410000	2021-09-17 3:55PM EDT	410	0.51	0.45	0.56	0.505	-0.13	-0.2031	817	4819	0.2603
FB211015C00420000	2021-09-17 3:54PM EDT	420	0.27	0.23	0.32	0.275	-0.09	-0.25	297	1899	0.273
FB211015C00345000	2021-09-17 3:52PM EDT	345	23.7	23.55	24	23.775	-5.15	-0.1785	26	243	0.3004
FB211015C00340000	2021-09-17 3:51PM EDT	340	28.03	27.85	28.3	28.075	-6.65	-0.1918	412	2111	0.3178
FB211015C00425000	2021-09-17 3:51PM EDT	425	0.21	0.16	0.24	0.2	-0.06	-0.2222	86	726	0.2783
FB211015C00275000	2021-09-17 3:48PM EDT	275	89.6	89.85	90.45	90.15	-6.14	-0.0641	36	128	0.5293
FB211015C00300000	2021-09-17 3:41PM EDT	300	65.8	65.3	65.9	65.6	-7.5	-0.1023	52	766	0.4717
FB211015C00350000	2021-09-17 3:40PM EDT	350	19.77	19.6	20	19.8	-6.08	-0.2352	303	2203	0.287
FB211015C00335000	2021-09-17 3:21PM EDT	335	32.4	32.2	32.7	32.45	-6.22	-0.1611	369	142	0.3337
FB211015C00330000	2021-09-17 3:20PM EDT	330	36.35	36.85	37.25	37.05	-8.22	-0.1844	163	1262	0.3516
FB211015C00440000	2021-09-17 3:17PM EDT	440	0.1	0.08	0.1	0.09	-0.03	-0.2308	37	866	0.293
FB211015C00325000	2021-09-17 3:16PM EDT	325	41.85	41.35	41.85	41.6	-5.25	-0.1115	64	169	0.3679
FB211015C00480000	2021-09-17 2:52PM EDT	480	0.02	0	0.02	0.01	-0.02	-0.5	310	1179	0.3457
FB211015C00415000	2021-09-17 2:44PM EDT	415	0.37	0.32	0.4	0.36	-0.11	-0.2292	223	4972	0.2639
FB211015C00470000	2021-09-17 2:43PM EDT	470	0.03	0.01	0.04	0.025	-0.01	-0.25	150	433	0.3438
FB211015C00455000	2021-09-17 11:28AM EDT	455	0.05	0.03	0.07	0.05	-0.04	-0.4444	21	67	0.3242
FB211015C00445000	2021-09-17 11:19AM EDT	445	0.08	0.06	0.1	0.08	-0.03	-0.2727	6	51	0.3086
FB211015C00260000	2021-09-17 11:03AM EDT	260	108.19	104.7	105.3	105	-0.91	-0.0083	6	226	0.5806
FB211015C00435000	2021-09-17 10:23AM EDT	435	0.14	0.08	0.17	0.125	-0.08	-0.3636	53	340	0.2979
FB211015C00430000	2021-09-17 10:14AM EDT	430	0.17	0.12	0.2	0.16	-0.04	-0.1905	6	1358	0.2881
FB211015C00305000	2021-09-17 1:36PM EDT	305	60.4	60.45	61	60.725	-6.01	-0.0905	19	559	0.4478
FB211015C00310000	2021-09-17 1:19PM EDT	310	56.05	55.6	56.2	55.9	-6.07	-0.0977	8	362	0.4304
