# Supplementary material for: Pricing quanto options with market liquidity risk
Source: PLoS One. 2023 Sep 28;18(9):e0292324. doi: 10.1371/journal.pone.0292324 (PMC10538701; doi:10.1371/journal.pone.0292324)
Supplement: S1 Dataset — (ZIP) [file pone.0292324.s001.zip › CAD.xlsx]

## Sheet: CAD=X
Date	Open	High	Low	Close	Adj Close	Volume
2020-01-06	1.29872	1.29886	1.2963	1.29866	1.29866	0
2020-01-07	1.29641	1.30293	1.2957	1.29639	1.29639	0
2020-01-08	1.30014	1.30431	1.29765	1.30031	1.30031	0
2020-01-09	1.30352	1.31039	1.3025	1.30365	1.30365	0
2020-01-10	1.30624	1.30752	1.30297	1.30625	1.30625	0
2020-01-13	1.30669	1.30675	1.3032	1.30654	1.30654	0
2020-01-14	1.30562	1.30777	1.3047	1.30556	1.30556	0
2020-01-15	1.3065	1.30775	1.3038	1.30655	1.30655	0
2020-01-16	1.3038	1.30553	1.3031	1.3038	1.3038	0
2020-01-17	1.30398	1.30745	1.3033	1.3039	1.3039	0
2020-01-21	1.30452	1.30772	1.3042	1.30454	1.30454	0
2020-01-22	1.3074	1.31384	1.30366	1.30735	1.30735	0
2020-01-23	1.31423	1.31714	1.31419	1.3139	1.3139	0
2020-01-24	1.31271	1.31504	1.3121	1.3127	1.3127	0
2020-01-27	1.31608	1.31992	1.3146	1.3159	1.3159	0
2020-01-28	1.31881	1.32049	1.31701	1.31877	1.31877	0
2020-01-29	1.31639	1.32074	1.3156	1.3164	1.3164	0
2020-01-30	1.3196	1.32257	1.3196	1.3197	1.3197	0
2020-01-31	1.3209	1.3244	1.31948	1.32113	1.32113	0
2020-02-03	1.32407	1.33029	1.323	1.32404	1.32404	0
2020-02-04	1.32948	1.33011	1.3262	1.3294	1.3294	0
2020-02-05	1.32828	1.33016	1.32628	1.32824	1.32824	0
2020-02-06	1.32861	1.33085	1.3268	1.32843	1.32843	0
2020-02-07	1.32865	1.33175	1.32807	1.3284	1.3284	0
2020-02-10	1.33116	1.33282	1.3287	1.33096	1.33096	0
2020-02-11	1.33174	1.33191	1.3276	1.3317	1.3317	0
2020-02-12	1.329	1.32948	1.3243	1.32904	1.32904	0
2020-02-13	1.32566	1.3271	1.3239	1.32561	1.32561	0
2020-02-14	1.32645	1.32682	1.3235	1.32639	1.32639	0
2020-02-18	1.3237	1.32771	1.3234	1.3235	1.3235	0
2020-02-19	1.32526	1.32554	1.3215	1.32537	1.32537	0
2020-02-20	1.32221	1.3268	1.3211	1.32204	1.32204	0
2020-02-21	1.326	1.3268	1.3212	1.32598	1.32598	0
2020-02-24	1.32531	1.3307	1.32464	1.3253	1.3253	0
2020-02-25	1.32884	1.33052	1.32711	1.32874	1.32874	0
2020-02-26	1.32806	1.33215	1.32717	1.32792	1.32792	0
2020-02-27	1.33436	1.3373	1.33166	1.33453	1.33453	0
2020-02-28	1.33872	1.34618	1.33856	1.33862	1.33862	0
2020-03-02	1.34047	1.34128	1.33149	1.34071	1.34071	0
2020-03-03	1.33249	1.33789	1.33211	1.33251	1.33251	0
2020-03-04	1.33762	1.34306	1.33304	1.33776	1.33776	0
2020-03-05	1.3387	1.34318	1.3385	1.33846	1.33846	0
2020-03-06	1.33912	1.34379	1.33804	1.33938	1.33938	0
2020-03-09	1.36195	1.37558	1.35195	1.36222	1.36222	0
2020-03-10	1.36594	1.3795	1.36099	1.3658	1.3658	0
2020-03-11	1.37299	1.37612	1.3682	1.37318	1.37318	0
2020-03-12	1.37707	1.38726	1.3752	1.3773	1.3773	0
2020-03-13	1.39405	1.39941	1.37819	1.39428	1.39428	0
2020-03-16	1.37881	1.3985	1.37881	1.37978	1.37978	0
2020-03-17	1.40105	1.41862	1.39613	1.40106	1.40106	0
2020-03-18	1.42404	1.45564	1.4166	1.42392	1.42392	0
2020-03-19	1.44745	1.46665	1.44223	1.4445	1.4445	0
2020-03-20	1.44922	1.4528	1.41504	1.44982	1.44982	0
2020-03-23	1.44651	1.4542	1.43406	1.44594	1.44594	0
2020-03-24	1.44779	1.45305	1.43746	1.44769	1.44769	0
2020-03-25	1.44377	1.44594	1.42993	1.4439	1.4439	0
2020-03-26	1.42201	1.42755	1.4012	1.42171	1.42171	0
2020-03-27	1.40441	1.41491	1.39909	1.40374	1.40374	0
2020-03-30	1.40517	1.41829	1.40121	1.40469	1.40469	0
2020-03-31	1.41821	1.43464	1.4095	1.41787	1.41787	0
2020-04-01	1.40772	1.42708	1.40661	1.4078	1.4078	0
2020-04-02	1.41503	1.42899	1.40844	1.41514	1.41514	0
2020-04-03	1.41334	1.42239	1.40987	1.41293	1.41293	0
2020-04-06	1.42525	1.42553	1.40866	1.4252	1.4252	0
2020-04-07	1.41102	1.41225	1.3946	1.41123	1.41123	0
2020-04-08	1.40129	1.40795	1.39913	1.4014	1.4014	0
2020-04-09	1.4006	1.40741	1.39328	1.40038	1.40038	0
2020-04-13	1.3964	1.39867	1.39251	1.39684	1.39684	0
2020-04-14	1.38806	1.39246	1.3863	1.38731	1.38731	0
2020-04-15	1.38821	1.41231	1.38817	1.38809	1.38809	0
2020-04-16	1.4118	1.41525	1.40641	1.41191	1.41191	0
2020-04-17	1.40373	1.41162	1.4005	1.40395	1.40395	0
2020-04-20	1.40485	1.41321	1.4037	1.4048	1.4048	0
2020-04-21	1.41273	1.42633	1.41131	1.41292	1.41292	0
2020-04-22	1.41881	1.42359	1.41165	1.4189	1.4189	0
2020-04-23	1.41847	1.41977	1.4005	1.41838	1.41838	0
2020-04-24	1.40646	1.41136	1.40233	1.4065	1.4065	0
2020-04-27	1.4109	1.41125	1.40389	1.4108	1.4108	0
2020-04-28	1.4035	1.40688	1.39367	1.40362	1.40362	0
2020-04-29	1.3983	1.39853	1.39137	1.3983	1.3983	0
2020-04-30	1.38762	1.39166	1.38521	1.38743	1.38743	0
2020-05-01	1.39518	1.41072	1.39518	1.39529	1.39529	0
2020-05-04	1.41344	1.41506	1.4051	1.4135	1.4135	0
2020-05-05	1.40824	1.40937	1.401	1.40837	1.40837	0
2020-05-06	1.40424	1.41557	1.40232	1.40422	1.40422	0
2020-05-07	1.41577	1.41608	1.3967	1.41629	1.41629	0
2020-05-08	1.39714	1.39757	1.39092	1.39695	1.39695	0
2020-05-11	1.39262	1.40424	1.39002	1.39241	1.39241	0
2020-05-12	1.40196	1.4063	1.3972	1.4018	1.4018	0
2020-05-13	1.40803	1.40966	1.40084	1.40809	1.40809	0
2020-05-14	1.40939	1.4139	1.40687	1.4089	1.4089	0
2020-05-15	1.40333	1.41093	1.40193	1.4033	1.4033	0
2020-05-18	1.40917	1.4096	1.39647	1.4091	1.4091	0
2020-05-19	1.39403	1.39681	1.38746	1.3939	1.3939	0
2020-05-20	1.39346	1.39501	1.3868	1.3938	1.3938	0
2020-05-21	1.39081	1.39691	1.38935	1.39045	1.39045	0
2020-05-22	1.39441	1.4048	1.3941	1.3947	1.3947	0
2020-05-26	1.39721	1.39749	1.37882	1.39718	1.39718	0
2020-05-27	1.37841	1.38208	1.37276	1.37825	1.37825	0
2020-05-28	1.37558	1.37878	1.37348	1.37548	1.37548	0
2020-05-29	1.37758	1.38297	1.37161	1.3774	1.3774	0
2020-06-01	1.37791	1.37805	1.3603	1.3778	1.3778	0
2020-06-02	1.35799	1.35799	1.34865	1.35825	1.35825	0
2020-06-03	1.35105	1.35698	1.3481	1.351	1.351	0
2020-06-04	1.34924	1.35383	1.34713	1.34938	1.34938	0
2020-06-05	1.35019	1.3512	1.33923	1.35016	1.35016	0
2020-06-08	1.34053	1.3436	1.3374	1.33928	1.33928	0
2020-06-09	1.33728	1.34874	1.3361	1.3368	1.3368	0
2020-06-10	1.34218	1.34362	1.3371	1.3422	1.3422	0
2020-06-11	1.34254	1.35765	1.34016	1.34284	1.34284	0
2020-06-12	1.36352	1.36653	1.35279	1.36379	1.36379	0
2020-06-15	1.36327	1.36821	1.3581	1.36371	1.36371	0
2020-06-16	1.35304	1.36162	1.35057	1.35339	1.35339	0
2020-06-17	1.3537	1.35928	1.35119	1.35335	1.35335	0
2020-06-18	1.35783	1.36049	1.35233	1.35758	1.35758	0
2020-06-19	1.35945	1.36144	1.35483	1.35924	1.35924	0
2020-06-22	1.36189	1.36239	1.3533	1.3617	1.3617	0
2020-06-23	1.35038	1.35677	1.34865	1.35018	1.35018	0
2020-06-24	1.35405	1.36032	1.3526	1.35422	1.35422	0
2020-06-25	1.36423	1.36678	1.3607	1.36438	1.36438	0
2020-06-26	1.36384	1.3715	1.36277	1.3635	1.3635	0
2020-06-29	1.36771	1.37038	1.3646	1.36783	1.36783	0
2020-06-30	1.366	1.36985	1.35971	1.36566	1.36566	0
2020-07-01	1.35744	1.35934	1.3545	1.35742	1.35742	0
2020-07-02	1.35895	1.36219	1.35616	1.3591	1.3591	0
2020-07-06	1.35485	1.35588	1.352	1.35491	1.35491	0
2020-07-07	1.35434	1.36029	1.3524	1.35389	1.35389	0
2020-07-08	1.36084	1.36221	1.35353	1.3604	1.3604	0
2020-07-09	1.3517	1.35838	1.3491	1.35172	1.35172	0
2020-07-10	1.35809	1.36299	1.35759	1.358	1.358	0
2020-07-13	1.35981	1.36006	1.35383	1.3598	1.3598	0
2020-07-14	1.36108	1.36453	1.35988	1.36104	1.36104	0
2020-07-15	1.35992	1.3607	1.3519	1.35994	1.35994	0
2020-07-16	1.3507	1.35455	1.3501	1.35069	1.35069	0
2020-07-17	1.35746	1.35884	1.3565	1.35689	1.35689	0
2020-07-20	1.35747	1.35994	1.35297	1.35748	1.35748	0
2020-07-21	1.3522	1.35234	1.34352	1.35249	1.35249	0
2020-07-22	1.34463	1.34831	1.34059	1.34478	1.34478	0
2020-07-23	1.34168	1.34256	1.33677	1.34172	1.34172	0
2020-07-24	1.34042	1.34446	1.33774	1.34038	1.34038	0
2020-07-27	1.34193	1.34193	1.3368	1.34168	1.34168	0
2020-07-28	1.33385	1.34051	1.3331	1.33389	1.33389	0
2020-07-29	1.33778	1.33858	1.3339	1.33796	1.33796	0
2020-07-30	1.33411	1.34576	1.3332	1.3342	1.3342	0
2020-07-31	1.34127	1.34353	1.33721	1.34128	1.34128	0
2020-08-03	1.3398	1.34504	1.3395	1.33972	1.33972	0
2020-08-04	1.33949	1.3419	1.33492	1.3394	1.3394	0
2020-08-05	1.32956	1.33061	1.3233	1.32958	1.32958	0
2020-08-06	1.3266	1.3322	1.32446	1.32648	1.32648	0
2020-08-07	1.33212	1.3397	1.33051	1.33184	1.33184	0
2020-08-10	1.3386	1.33939	1.33336	1.33868	1.33868	0
2020-08-11	1.33522	1.33549	1.32705	1.3354	1.3354	0
2020-08-12	1.33102	1.33458	1.32295	1.33105	1.33105	0
2020-08-13	1.32404	1.32498	1.3193	1.32436	1.32436	0
2020-08-14	1.32233	1.32702	1.32066	1.32196	1.32196	0
2020-08-17	1.32539	1.32617	1.31944	1.32524	1.32524	0
2020-08-18	1.3221	1.32227	1.3153	1.32218	1.32218	0
2020-08-19	1.31586	1.3174	1.3134	1.31523	1.31523	0
2020-08-20	1.3213	1.32427	1.3175	1.32122	1.32122	0
2020-08-21	1.3172	1.32341	1.3157	1.31724	1.31724	0
2020-08-24	1.31793	1.32234	1.31353	1.31799	1.31799	0
2020-08-25	1.3218	1.32379	1.31769	1.32176	1.32176	0
2020-08-26	1.31663	1.32049	1.3136	1.3163	1.3163	0
2020-08-27	1.31392	1.31655	1.31031	1.3138	1.3138	0
2020-08-28	1.3123	1.31313	1.30478	1.31216	1.31216	0
2020-08-31	1.30819	1.31035	1.30252	1.30803	1.30803	0
2020-09-01	1.30365	1.30765	1.2994	1.3035	1.3035	0
2020-09-02	1.30553	1.3095	1.3053	1.3053	1.3053	0
2020-09-03	1.30472	1.31576	1.3046	1.30446	1.30446	0
2020-09-04	1.3133	1.3139	1.30785	1.31397	1.31397	0
2020-09-08	1.3096	1.32021	1.3087	1.30958	1.30958	0
2020-09-09	1.32383	1.32588	1.3155	1.32391	1.32391	0
2020-09-10	1.31537	1.31693	1.31194	1.31525	1.31525	0
2020-09-11	1.31864	1.31929	1.3151	1.31895	1.31895	0
2020-09-14	1.31787	1.31959	1.3152	1.31812	1.31812	0
2020-09-15	1.31782	1.32012	1.31341	1.31767	1.31767	0
2020-09-16	1.31954	1.31997	1.31561	1.31928	1.31928	0
2020-09-17	1.31806	1.32471	1.31806	1.31815	1.31815	0
2020-09-18	1.3144	1.31989	1.31379	1.31502	1.31502	0
2020-09-21	1.31974	1.33188	1.31705	1.31972	1.31972	0
2020-09-22	1.33038	1.33453	1.32857	1.33	1.33	0
2020-09-23	1.32958	1.33721	1.3293	1.3297	1.3297	0
2020-09-24	1.33815	1.34169	1.33687	1.33835	1.33835	0
2020-09-25	1.33497	1.34139	1.33405	1.33514	1.33514	0
2020-09-28	1.338	1.34027	1.33553	1.33788	1.33788	0
2020-09-29	1.33587	1.34114	1.33517	1.33568	1.33568	0
2020-09-30	1.33829	1.34201	1.33182	1.33838	1.33838	0
2020-10-01	1.3305	1.33195	1.3279	1.33053	1.33053	0
2020-10-02	1.32849	1.33303	1.32818	1.3284	1.3284	0
2020-10-05	1.32915	1.32923	1.32594	1.3291	1.3291	0
2020-10-06	1.32593	1.32829	1.32424	1.3257	1.3257	0
2020-10-07	1.33203	1.33399	1.32697	1.33213	1.33213	0
2020-10-08	1.32585	1.32645	1.3218	1.32578	1.32578	0
2020-10-09	1.3192	1.31954	1.31154	1.31921	1.31921	0
2020-10-12	1.3131	1.31424	1.31009	1.313	1.313	0
2020-10-13	1.31109	1.31456	1.3098	1.31125	1.31125	0
2020-10-14	1.31396	1.31568	1.31164	1.31418	1.31418	0
2020-10-15	1.31483	1.3256	1.3144	1.31486	1.31486	0
2020-10-16	1.32284	1.32372	1.31772	1.32251	1.32251	0
2020-10-19	1.31799	1.31904	1.3151	1.31793	1.31793	0
2020-10-20	1.31907	1.32034	1.31129	1.31897	1.31897	0
2020-10-21	1.3119	1.3136	1.3081	1.31205	1.31205	0
2020-10-22	1.3153	1.31765	1.31241	1.31532	1.31532	0
2020-10-23	1.31376	1.31578	1.31098	1.31367	1.31367	0
2020-10-26	1.31476	1.32181	1.3138	1.31472	1.31472	0
2020-10-27	1.32052	1.3209	1.3154	1.32061	1.32061	0
2020-10-28	1.3193	1.33325	1.3177	1.31918	1.31918	0
2020-10-29	1.33118	1.33891	1.3276	1.33105	1.33105	0
2020-10-30	1.33135	1.33471	1.32797	1.33153	1.33153	0
2020-11-02	1.33655	1.33662	1.32467	1.33679	1.33679	0
2020-11-03	1.32205	1.32331	1.3105	1.32205	1.32205	0
2020-11-04	1.31001	1.32972	1.30955	1.31021	1.31021	0
2020-11-05	1.3128	1.31758	1.303	1.31264	1.31264	0
2020-11-06	1.30822	1.30957	1.30234	1.30821	1.30821	0
2020-11-09	1.30214	1.30283	1.29298	1.30223	1.30223	0
2020-11-10	1.30083	1.30495	1.29887	1.30071	1.30071	0
2020-11-11	1.30295	1.30749	1.30089	1.3031	1.3031	0
2020-11-12	1.3057	1.31475	1.3056	1.30582	1.30582	0
2020-11-13	1.31354	1.31715	1.3115	1.3136	1.3136	0
2020-11-16	1.31235	1.31278	1.30662	1.31236	1.31236	0
2020-11-17	1.30743	1.31149	1.3062	1.30753	1.30753	0
2020-11-18	1.3104	1.31168	1.30408	1.3105	1.3105	0
2020-11-19	1.3088	1.31215	1.3069	1.30842	1.30842	0
2020-11-20	1.30851	1.30851	1.30395	1.30857	1.30857	0
2020-11-23	1.30857	1.31115	1.30448	1.30822	1.30822	0
2020-11-24	1.30746	1.30895	1.30123	1.30744	1.30744	0
2020-11-25	1.29979	1.30285	1.2989	1.29964	1.29964	0
2020-11-27	1.30223	1.30246	1.29715	1.30204	1.30204	0
2020-11-30	1.29829	1.2995	1.29242	1.29826	1.29826	0
2020-12-01	1.29908	1.29908	1.29427	1.2992	1.2992	0
2020-12-02	1.29348	1.29583	1.29169	1.2933	1.2933	0
2020-12-03	1.29171	1.29404	1.2868	1.29172	1.29172	0
2020-12-04	1.28667	1.28728	1.279	1.28646	1.28646	0
2020-12-07	1.27814	1.2832	1.2776	1.27796	1.27796	0
2020-12-08	1.28037	1.28159	1.27696	1.2802	1.2802	0
2020-12-09	1.28155	1.28174	1.27712	1.28162	1.28162	0
2020-12-10	1.2825	1.2826	1.27082	1.28244	1.28244	0
2020-12-11	1.27407	1.2792	1.2719	1.27392	1.27392	0
2020-12-14	1.27509	1.2789	1.27202	1.27506	1.27506	0
2020-12-15	1.27603	1.27711	1.2729	1.27603	1.27603	0
2020-12-16	1.2699	1.27627	1.2691	1.26996	1.26996	0
2020-12-17	1.27462	1.27488	1.26904	1.2747	1.2747	0
2020-12-18	1.27319	1.27846	1.2727	1.2731	1.2731	0
2020-12-21	1.28098	1.29531	1.2804	1.28106	1.28106	0
2020-12-22	1.28532	1.29334	1.2846	1.28532	1.28532	0
2020-12-23	1.2894	1.29125	1.284	1.28933	1.28933	0
2020-12-24	1.2842	1.28531	1.28198	1.28455	1.28455	0
2020-12-28	1.28362	1.28753	1.2814	1.28396	1.28396	0
2020-12-29	1.2843	1.2843	1.2782	1.284	1.284	0
2020-12-30	1.28228	1.28263	1.27492	1.28221	1.28221	0
2020-12-31	1.27506	1.27561	1.27141	1.27507	1.27507	0
2021-01-04	1.27236	1.27859	1.2663	1.27221	1.27221	0
2021-01-05	1.278	1.27884	1.27	1.2781	1.2781	0
2021-01-06	1.26764	1.27186	1.263	1.26747	1.26747	0
2021-01-07	1.26667	1.27327	1.2664	1.26654	1.26654	0
2021-01-08	1.26854	1.27194	1.2659	1.26838	1.26838	0
2021-01-11	1.2726	1.28341	1.2719	1.27308	1.27308	0
2021-01-12	1.27724	1.27899	1.27327	1.27714	1.27714	0
2021-01-13	1.2706	1.2745	1.2702	1.27077	1.27077	0
2021-01-14	1.26983	1.27072	1.26329	1.26981	1.26981	0
2021-01-15	1.26473	1.27628	1.26362	1.26477	1.26477	0
2021-01-19	1.2748	1.27629	1.2718	1.2748	1.2748	0
2021-01-20	1.27222	1.27315	1.2606	1.27227	1.27227	0
2021-01-21	1.26279	1.264	1.25935	1.2626	1.2626	0
2021-01-22	1.26483	1.27272	1.2639	1.26467	1.26467	0
2021-01-25	1.27234	1.27778	1.2686	1.27229	1.27229	0
2021-01-26	1.27385	1.27819	1.26966	1.27375	1.27375	0
2021-01-27	1.26915	1.28183	1.26866	1.26939	1.26939	0
2021-01-28	1.28151	1.28803	1.27893	1.2816	1.2816	0
2021-01-29	1.28289	1.2874	1.27402	1.28309	1.28309	0
2021-02-01	1.28003	1.28377	1.276	1.28022	1.28022	0
2021-02-02	1.28486	1.28681	1.27826	1.2846	1.2846	0
2021-02-03	1.27848	1.28096	1.2762	1.27851	1.27851	0
2021-02-04	1.27852	1.2843	1.2777	1.2784	1.2784	0
2021-02-05	1.28248	1.28325	1.2771	1.28229	1.28229	0
2021-02-08	1.27594	1.27813	1.27401	1.27584	1.27584	0
2021-02-09	1.27403	1.27636	1.27092	1.27377	1.27377	0
2021-02-10	1.2697	1.27086	1.2669	1.26971	1.26971	0
2021-02-11	1.26955	1.27095	1.26602	1.2696	1.2696	0
2021-02-12	1.27009	1.27619	1.26921	1.27006	1.27006	0
2021-02-16	1.26363	1.27013	1.2608	1.26356	1.26356	0
2021-02-17	1.27101	1.27446	1.2687	1.2709	1.2709	0
2021-02-18	1.26983	1.27293	1.2664	1.26999	1.26999	0
2021-02-19	1.26808	1.27131	1.25944	1.26809	1.26809	0
2021-02-22	1.25999	1.26533	1.25818	1.25987	1.25987	0
2021-02-23	1.26109	1.26412	1.2584	1.2609	1.2609	0
2021-02-24	1.25931	1.25962	1.25351	1.25926	1.25926	0
2021-02-25	1.25126	1.25313	1.24682	1.251	1.251	0
2021-02-26	1.26112	1.2702	1.25874	1.26099	1.26099	0
2021-03-01	1.26966	1.27117	1.26502	1.2696	1.2696	0
2021-03-02	1.26411	1.26974	1.26111	1.26415	1.26415	0
2021-03-03	1.26359	1.26573	1.25936	1.26356	1.26356	0
2021-03-04	1.26732	1.26732	1.25771	1.26707	1.26707	0
2021-03-05	1.26763	1.27329	1.26484	1.26779	1.26779	0
2021-03-08	1.26326	1.26992	1.26247	1.26319	1.26319	0
2021-03-09	1.26576	1.26828	1.2589	1.26579	1.26579	0
2021-03-10	1.26449	1.26824	1.2614	1.26431	1.26431	0
2021-03-11	1.26213	1.26234	1.2554	1.26201	1.26201	0
2021-03-12	1.25348	1.25725	1.24666	1.25314	1.25314	0
2021-03-15	1.24685	1.25119	1.24397	1.24693	1.24693	0
2021-03-16	1.24767	1.24995	1.2449	1.24755	1.24755	0
2021-03-17	1.24428	1.24891	1.244	1.24427	1.24427	0
2021-03-18	1.23902	1.24584	1.23655	1.239	1.239	0
2021-03-19	1.24936	1.25461	1.24617	1.24909	1.24909	0
2021-03-22	1.2522	1.25404	1.2472	1.25229	1.25229	0
2021-03-23	1.25201	1.25946	1.2518	1.25208	1.25208	0
2021-03-24	1.25874	1.26086	1.2545	1.25901	1.25901	0
2021-03-25	1.2577	1.26274	1.25491	1.25767	1.25767	0
2021-03-26	1.26031	1.26046	1.25611	1.26018	1.26018	0
2021-03-29	1.25844	1.26244	1.2578	1.25842	1.25842	0
2021-03-30	1.25906	1.26461	1.2579	1.25904	1.25904	0
2021-03-31	1.26206	1.26282	1.25404	1.26208	1.26208	0
2021-04-01	1.2563	1.26009	1.2557	1.25643	1.25643	0
2021-04-05	1.25678	1.25934	1.2502	1.2564	1.2564	0
2021-04-06	1.2518	1.25743	1.2515	1.25202	1.25202	0
2021-04-07	1.25705	1.26325	1.25663	1.25714	1.25714	0
2021-04-08	1.2613	1.2626	1.25722	1.26127	1.26127	0
2021-04-09	1.25625	1.26099	1.2531	1.25622	1.25622	0
2021-04-12	1.2532	1.25687	1.2529	1.25308	1.25308	0
2021-04-13	1.25627	1.26249	1.253	1.2559	1.2559	0
2021-04-14	1.25353	1.25744	1.25017	1.25371	1.25371	0
2021-04-15	1.25176	1.25558	1.24764	1.2517	1.2517	0
2021-04-16	1.25442	1.25585	1.2494	1.25437	1.25437	0
2021-04-19	1.2516	1.25354	1.247	1.25176	1.25176	0
2021-04-20	1.25235	1.2586	1.2477	1.25217	1.25217	0
2021-04-21	1.26134	1.2648	1.24601	1.26115	1.26115	0
2021-04-22	1.2505	1.25339	1.2473	1.25037	1.25037	0
2021-04-23	1.24981	1.25047	1.2469	1.25029	1.25029	0
2021-04-26	1.24883	1.24883	1.23839	1.24876	1.24876	0
2021-04-27	1.23961	1.24179	1.2388	1.2396	1.2396	0
2021-04-28	1.24077	1.24161	1.23529	1.24062	1.24062	0
2021-04-29	1.2301	1.23202	1.2279	1.23029	1.23029	0
2021-04-30	1.22763	1.23217	1.2266	1.22762	1.22762	0
2021-05-03	1.22808	1.23164	1.2267	1.22791	1.22791	0
2021-05-04	1.2277	1.23473	1.2277	1.22801	1.22801	0
2021-05-05	1.23	1.23052	1.225	1.23002	1.23002	0
2021-05-06	1.22664	1.22872	1.21833	1.22671	1.22671	0
2021-05-07	1.21562	1.21902	1.21258	1.2154	1.2154	0
2021-05-10	1.21166	1.2129	1.2081	1.2114	1.2114	0
2021-05-11	1.20914	1.21233	1.20822	1.20937	1.20937	0
2021-05-12	1.2095	1.21318	1.20508	1.20964	1.20964	0
2021-05-13	1.21208	1.21541	1.21022	1.21206	1.21206	0
2021-05-14	1.21704	1.21787	1.20822	1.21683	1.21683	0
2021-05-17	1.2113	1.21351	1.207	1.2111	1.2111	0
2021-05-18	1.20622	1.2065	1.20133	1.20615	1.20615	0
2021-05-19	1.20695	1.21217	1.2056	1.20727	1.20727	0
2021-05-20	1.2131	1.21436	1.2047	1.21323	1.21323	0
2021-05-21	1.20618	1.20932	1.20278	1.20625	1.20625	0
2021-05-24	1.20693	1.20845	1.20501	1.2067	1.2067	0
2021-05-25	1.2049	1.2078	1.2029	1.20498	1.20498	0
2021-05-26	1.2064	1.21235	1.2041	1.2064	1.2064	0
2021-05-27	1.21296	1.21409	1.2055	1.21301	1.21301	0
2021-05-28	1.20709	1.2119	1.2064	1.20702	1.20702	0
2021-06-01	1.20593	1.20626	1.2008	1.20607	1.20607	0
2021-06-02	1.2068	1.2089	1.2044	1.2069	1.2069	0
2021-06-03	1.20395	1.21191	1.2028	1.2038	1.2038	0
2021-06-04	1.21095	1.21321	1.20734	1.2107	1.2107	0
2021-06-07	1.2075	1.21065	1.20618	1.20758	1.20758	0
2021-06-08	1.20867	1.21013	1.20704	1.20867	1.20867	0
2021-06-09	1.21147	1.21147	1.2057	1.21114	1.21114	0
2021-06-10	1.21151	1.21242	1.20714	1.21146	1.21146	0
2021-06-11	1.20955	1.21629	1.2079	1.2093	1.2093	0
2021-06-14	1.21566	1.217	1.21284	1.2158	1.2158	0
2021-06-15	1.2141	1.22021	1.2129	1.2141	1.2141	0
2021-06-16	1.21844	1.219	1.2158	1.21856	1.21856	0
2021-06-17	1.22789	1.23554	1.2261	1.2278	1.2278	0
2021-06-18	1.23463	1.24788	1.23397	1.23452	1.23452	0
2021-06-21	1.24521	1.24848	1.2366	1.24499	1.24499	0
2021-06-22	1.23708	1.2402	1.23615	1.237	1.237	0
2021-06-23	1.23111	1.23282	1.22523	1.231	1.231	0
2021-06-24	1.23033	1.23405	1.2281	1.23033	1.23033	0
2021-06-25	1.23225	1.2328	1.22718	1.23223	1.23223	0
2021-06-28	1.22911	1.23468	1.2287	1.22919	1.22919	0
2021-06-29	1.23343	1.23972	1.233	1.2334	1.2334	0
2021-06-30	1.2397	1.24223	1.23561	1.23962	1.23962	0
2021-07-01	1.23957	1.24257	1.23652	1.23927	1.23927	0
2021-07-02	1.24397	1.24493	1.23408	1.24407	1.24407	0
2021-07-06	1.23402	1.24942	1.2302	1.23399	1.23399	0
2021-07-07	1.24612	1.25174	1.2422	1.24581	1.24581	0
2021-07-08	1.24818	1.25902	1.24777	1.24817	1.24817	0
2021-07-09	1.25299	1.25559	1.2465	1.2528	1.2528	0
2021-07-12	1.2449	1.25124	1.2449	1.2447	1.2447	0
2021-07-13	1.24534	1.25376	1.24416	1.24552	1.24552	0
2021-07-14	1.25238	1.25242	1.2449	1.2521	1.2521	0
2021-07-15	1.2515	1.25821	1.25021	1.25155	1.25155	0
2021-07-16	1.25909	1.26116	1.25627	1.2589	1.2589	0
2021-07-19	1.26176	1.28009	1.2615	1.26169	1.26169	0
2021-07-20	1.27493	1.27851	1.27219	1.2746	1.2746	0
2021-07-21	1.2676	1.27285	1.25266	1.26751	1.26751	0
2021-07-22	1.25697	1.25923	1.2527	1.25689	1.25689	0
2021-07-23	1.25625	1.26033	1.2553	1.2564	1.2564	0
2021-07-26	1.25687	1.25895	1.25299	1.25675	1.25675	0
2021-07-27	1.25429	1.25943	1.2537	1.254	1.254	0
2021-07-28	1.25904	1.26	1.25565	1.25912	1.25912	0
2021-07-29	1.25189	1.25289	1.2434	1.25197	1.25197	0
2021-07-30	1.24496	1.24859	1.24232	1.24493	1.24493	0
2021-08-02	1.24713	1.25026	1.24531	1.24667	1.24667	0
2021-08-03	1.24994	1.25749	1.2488	1.25011	1.25011	0
2021-08-04	1.2533	1.25617	1.2515	1.25333	1.25333	0
2021-08-05	1.25442	1.25442	1.24745	1.2545	1.2545	0
2021-08-06	1.2501	1.25806	1.2495	1.25013	1.25013	0
2021-08-09	1.2572	1.25867	1.25316	1.25709	1.25709	0
2021-08-10	1.25753	1.25887	1.2523	1.25738	1.25738	0
2021-08-11	1.25179	1.25474	1.24919	1.2519	1.2519	0
2021-08-12	1.25051	1.25282	1.2498	1.25068	1.25068	0
2021-08-13	1.25188	1.25317	1.25028	1.252	1.252	0
2021-08-16	1.2514	1.2583	1.2514	1.2516	1.2516	0
2021-08-17	1.25713	1.26332	1.25709	1.25696	1.25696	0
2021-08-18	1.26262	1.2642	1.2602	1.26265	1.26265	0
2021-08-19	1.2661	1.28164	1.2658	1.26631	1.26631	0
2021-08-20	1.28286	1.29476	1.2813	1.28313	1.28313	0
2021-08-23	1.28206	1.28213	1.26612	1.2826	1.2826	0
2021-08-24	1.26522	1.26575	1.25794	1.2651	1.2651	0
2021-08-25	1.25931	1.26401	1.2587	1.2596	1.2596	0
2021-08-26	1.25894	1.26549	1.2589	1.25887	1.25887	0
2021-08-27	1.2686	1.27073	1.26119	1.26849	1.26849	0
2021-08-30	1.2609	1.26328	1.2575	1.2611	1.2611	0
2021-08-31	1.26087	1.26518	1.2568	1.26089	1.26089	0
2021-09-01	1.26143	1.26358	1.25793	1.26161	1.26161	0
2021-09-02	1.26163	1.26379	1.2552	1.26217	1.26217	0
2021-09-03	1.25526	1.25582	1.24983	1.25518	1.25518	0
2021-09-07	1.25347	1.26421	1.2518	1.25343	1.25343	0
2021-09-08	1.26467	1.2761	1.2626	1.26464	1.26464	0
2021-09-09	1.26967	1.27266	1.26454	1.2694	1.2694	0
2021-09-10	1.26649	1.26723	1.25831	1.26626	1.26626	0
2021-09-13	1.26777	1.26936	1.2638	1.26795	1.26795	0
2021-09-14	1.26469	1.26817	1.2602	1.2648	1.2648	0
2021-09-15	1.26911	1.27072	1.26361	1.269	1.269	0
2021-09-16	1.26232	1.26975	1.2614	1.26181	1.26181	0
2021-09-17	1.26805	1.2761	1.2636	1.26815	1.26815	0
