# Supplementary material for: Pricing quanto options with market liquidity risk
Source: PLoS One. 2023 Sep 28;18(9):e0292324. doi: 10.1371/journal.pone.0292324 (PMC10538701; doi:10.1371/journal.pone.0292324)
Supplement: S1 Dataset — (ZIP) [file pone.0292324.s001.zip › FB.xlsx]

## Sheet: FB
Date	Open	High	Low	Close	Adj Close	Volume
2020-01-06	206.7	212.78	206.52	212.6	212.6	17058900
2020-01-07	212.82	214.58	211.75	213.06	213.06	14912400
2020-01-08	213	216.24	212.61	215.22	215.22	13475000
2020-01-09	217.54	218.38	216.28	218.3	218.3	12642800
2020-01-10	219.2	219.88	217.42	218.06	218.06	12119400
2020-01-13	219.6	221.97	219.21	221.91	221.91	14463400
2020-01-14	221.61	222.38	218.63	219.06	219.06	13288900
2020-01-15	220.61	221.68	220.14	221.15	221.15	10036500
2020-01-16	222.57	222.63	220.39	221.77	221.77	10015300
2020-01-17	222.03	222.29	220.53	222.14	222.14	15905900
2020-01-21	222.16	222.37	219.12	221.44	221.44	14275800
2020-01-22	222.31	222.75	221.28	221.32	221.32	12212800
2020-01-23	220.75	221.49	219.27	219.76	219.76	11195000
2020-01-24	220.8	221.78	216.11	217.94	217.94	11905800
2020-01-27	213.1	216.06	212.5	214.87	214.87	13810700
2020-01-28	216.14	218.74	213.52	217.79	217.79	13413800
2020-01-29	221.44	224.2	218.45	223.23	223.23	33181300
2020-01-30	206.53	211.43	204.75	209.53	209.53	48775500
2020-01-31	208.43	208.69	201.06	201.91	201.91	31359900
2020-02-03	203.44	205.14	202.5	204.19	204.19	15495600
2020-02-04	206.62	210.6	205.2	209.83	209.83	19628900
2020-02-05	212.51	212.73	208.71	210.11	210.11	12538200
2020-02-06	210.47	211.19	209.34	210.85	210.85	10567500
2020-02-07	210.3	212.82	209.93	212.33	212.33	12242500
2020-02-10	211.52	213.8	210.66	213.06	213.06	11856400
2020-02-11	210.19	210.86	206.51	207.19	207.19	25030800
2020-02-12	207.85	211.22	207.4	210.76	210.76	13813700
2020-02-13	209.52	214.33	209.18	213.14	213.14	15396600
2020-02-14	214	214.93	212.65	214.18	214.18	10741700
2020-02-18	213.55	217.98	213.4	217.8	217.8	15609200
2020-02-19	217.99	218.32	216.11	217.49	217.49	12135100
2020-02-20	216.52	218.77	212.95	214.58	214.58	13109200
2020-02-21	213.48	214.24	208.83	210.18	210.18	14092300
2020-02-24	201.8	203.65	198.17	200.72	200.72	23080100
2020-02-25	202.25	203.5	195.95	196.77	196.77	21433500
2020-02-26	197.19	201.21	195.49	197.2	197.2	16524500
2020-02-27	191.82	195.88	189.5	189.75	189.75	21682600
2020-02-28	182.7	192.74	181.82	192.47	192.47	32568900
2020-03-02	194.03	196.57	188.85	196.44	196.44	24949000
2020-03-03	196.22	197.24	183.97	185.89	185.89	27984100
2020-03-04	189.17	191.83	186.39	191.76	191.76	23062500
2020-03-05	186.78	188.99	183.89	185.17	185.17	19333400
2020-03-06	178.33	183.78	176.26	181.09	181.09	24559600
2020-03-09	169.6	175	165.19	169.5	169.5	29949000
2020-03-10	174.67	178.29	169.5	178.19	178.19	24517800
2020-03-11	174.01	175.88	167.66	170.24	170.24	20373900
2020-03-12	159.54	166.6	154.34	154.47	154.47	43266300
2020-03-13	163.53	170.79	157.6	170.28	170.28	35028600
2020-03-16	152.32	159.13	143.1	146.01	146.01	39120400
2020-03-17	150.74	153.94	140	149.42	149.42	34255600
2020-03-18	139.75	148.18	137.1	146.96	146.96	37553100
2020-03-19	146.62	159.93	144.8	153.13	153.13	39862300
2020-03-20	156.02	159.27	148	149.73	149.73	32568400
2020-03-23	149.66	152.31	142.25	148.1	148.1	29830800
2020-03-24	155.21	161.31	152.57	160.98	160.98	30440400
2020-03-25	158.92	162.99	153.06	156.21	156.21	35184300
2020-03-26	158.25	164	157.02	163.34	163.34	26556800
2020-03-27	158.2	160.09	154.75	156.79	156.79	24879900
2020-03-30	159.18	166.75	158.06	165.95	165.95	22515200
2020-03-31	165.48	170.93	164.2	166.8	166.8	23676300
2020-04-01	161.62	164.15	158.04	159.6	159.6	19507600
2020-04-02	159.1	161.35	155.92	158.19	158.19	20886300
2020-04-03	157.15	157.91	150.83	154.18	154.18	25983300
2020-04-06	160.15	166.2	158.51	165.55	165.55	28453600
2020-04-07	171.79	173.39	166.01	168.83	168.83	31411900
2020-04-08	171.25	175	167.74	174.28	174.28	21664200
2020-04-09	175.9	177.08	171.57	175.19	175.19	23534300
2020-04-13	173.67	175	169.45	174.79	174.79	19355400
2020-04-14	178.98	181.23	176.62	178.17	178.17	21011800
2020-04-15	175.19	178.19	172.82	176.97	176.97	17423000
2020-04-16	177.95	178.05	172.51	176.25	176.25	23593200
2020-04-17	179.2	180.28	176.66	179.24	179.24	20974800
2020-04-20	177.41	180.5	176.77	178.24	178.24	16110700
2020-04-21	175.25	175.38	168.34	170.8	170.8	24850500
2020-04-22	178.45	184.78	178.14	182.28	182.28	33242000
2020-04-23	184.08	187.05	183.15	185.13	185.13	21426600
2020-04-24	183.23	190.41	180.83	190.07	190.07	28792000
2020-04-27	192.66	193.75	187.41	187.5	187.5	29197800
2020-04-28	188.66	189.2	182.56	182.91	182.91	21731000
2020-04-29	190.93	196.91	190	194.19	194.19	45954500
2020-04-30	206.92	209.69	201.57	204.71	204.71	46230100
2020-05-01	201.6	207.28	199.05	202.27	202.27	30415600
2020-05-04	200.2	205.91	198.76	205.26	205.26	19250700
2020-05-05	207.02	210.38	206.5	207.07	207.07	21071200
2020-05-06	208.12	211.6	206.66	208.47	208.47	21857000
2020-05-07	211.16	211.6	209.04	211.26	211.26	15152000
2020-05-08	212.24	213.21	210.85	212.35	212.35	12506000
2020-05-11	210.89	215	210.37	213.18	213.18	12911900
2020-05-12	213.29	215.28	210	210.1	210.1	14704600
2020-05-13	209.43	210.78	202.11	205.1	205.1	20684600
2020-05-14	202.56	206.93	200.69	206.81	206.81	17178900
2020-05-15	205.27	211.34	204.12	210.88	210.88	19383200
2020-05-18	212.15	214.64	210.94	213.19	213.19	20151900
2020-05-19	213.27	220.49	212.83	216.88	216.88	31843200
2020-05-20	223.5	231.34	223.19	229.97	229.97	50162900
2020-05-21	234.72	237.2	231.2	231.39	231.39	47782600
2020-05-22	231.51	235.99	228.74	234.91	234.91	33925600
2020-05-26	239.77	240.9	231.67	232.2	232.2	33178300
2020-05-27	229.07	230.56	221.13	229.14	229.14	34697600
2020-05-28	224.3	231.63	224	225.46	225.46	29377200
2020-05-29	225.2	227.49	222.88	225.09	225.09	23241500
2020-06-01	224.59	232.44	223.5	231.91	231.91	18223800
2020-06-02	230.94	233	226.56	232.72	232.72	20919000
2020-06-03	232.11	232.65	228.53	230.16	230.16	15380300
2020-06-04	229.56	231.63	224.61	226.29	226.29	17041500
2020-06-05	226.71	231.35	225.31	230.77	230.77	16750400
2020-06-08	229.03	231.55	227.41	231.4	231.4	15466500
2020-06-09	231.52	239.77	230.41	238.67	238.67	27462900
2020-06-10	240.96	241.21	235.28	236.73	236.73	20720700
2020-06-11	229.94	232.89	223.55	224.43	224.43	26708200
2020-06-12	229.9	231.66	224.5	228.58	228.58	22091400
2020-06-15	225.09	233.77	224.8	232.5	232.5	15340300
2020-06-16	237.14	238.46	233	235.65	235.65	15236700
2020-06-17	235	237.59	231.73	235.53	235.53	19578100
2020-06-18	234.99	236.14	232.15	235.94	235.94	15782500
2020-06-19	237.79	240.83	235.55	238.79	238.79	30081300
2020-06-22	238.56	240.7	236.91	239.22	239.22	18917800
2020-06-23	241.28	245.19	239.86	242.24	242.24	24017900
2020-06-24	241.2	243.22	232.68	234.02	234.02	20834900
2020-06-25	234.62	237.3	232.74	235.68	235.68	18704300
2020-06-26	232.64	233.09	215.4	216.08	216.08	76343900
2020-06-29	209.75	220.75	207.11	220.64	220.64	58514300
2020-06-30	220.59	227.5	218.47	227.07	227.07	33927100
2020-07-01	228.5	239	227.56	237.55	237.55	43399700
2020-07-02	239	240	232.61	233.42	233.42	30633600
2020-07-06	233.76	240.4	232.27	240.28	240.28	26206200
2020-07-07	239.41	247.65	238.82	240.86	240.86	27887800
2020-07-08	238.11	246.99	236.59	243.58	243.58	29791300
2020-07-09	245	246.53	239.24	244.5	244.5	22174900
2020-07-10	243.69	245.49	239.32	245.07	245.07	22982700
2020-07-13	247.01	250.15	238.42	239	239	24674900
2020-07-14	236.76	240.33	232.03	239.73	239.73	23378100
2020-07-15	241.55	244.82	238.05	240.28	240.28	19133600
2020-07-16	238	241.76	236.33	240.93	240.93	18880700
2020-07-17	241	244.16	237.86	242.03	242.03	18152400
2020-07-20	240.06	246.05	235.64	245.42	245.42	20872200
2020-07-21	246.22	246.91	240.08	241.75	241.75	19364200
2020-07-22	240.26	241.9	238.12	239.87	239.87	15427900
2020-07-23	239.63	242.42	231.75	232.6	232.6	21771800
2020-07-24	230.19	233.49	226.9	230.71	230.71	18325800
2020-07-27	231.46	234.95	230.83	233.5	233.5	13163100
2020-07-28	234.63	234.96	229.83	230.12	230.12	14170100
2020-07-29	231.14	233.7	230.31	233.29	233.29	13588300
2020-07-30	230.22	234.89	229	234.5	234.5	20615300
2020-07-31	255.82	255.85	249	253.67	253.67	53005100
2020-08-03	252.65	255.4	250.33	251.96	251.96	23124900
2020-08-04	251.56	252.8	247.43	249.83	249.83	17183500
2020-08-05	250.19	252.27	247.77	249.12	249.12	13050100
2020-08-06	249.04	266.6	248.67	265.28	265.28	45241600
2020-08-07	264.08	278.89	263.43	268.44	268.44	72766400
2020-08-10	268.04	273.86	259.69	263	263	30248800
2020-08-11	260.19	265.92	255.13	256.13	256.13	28238300
2020-08-12	258.97	263.9	258.11	259.89	259.89	21415700
2020-08-13	261.55	265.16	259.57	261.3	261.3	17374000
2020-08-14	262.31	262.65	258.68	261.24	261.24	14792700
2020-08-17	262.5	264.1	259.4	261.16	261.16	13351100
2020-08-18	260.95	265.15	259.26	262.34	262.34	18690400
2020-08-19	261.39	267.91	261.35	262.59	262.59	23291500
2020-08-20	261.5	269.63	261.46	269.01	269.01	20299700
2020-08-21	268.69	270.49	266.42	267.01	267.01	15538600
2020-08-24	271.07	277.25	268.77	271.39	271.39	23685600
2020-08-25	272.41	283.09	270.26	280.82	280.82	42127200
2020-08-26	284	304.67	284	303.91	303.91	69015200
2020-08-27	300.16	301.23	292.02	293.22	293.22	30301300
2020-08-28	295	297.23	290.98	293.66	293.66	17157400
2020-08-31	293.95	296.88	291.55	293.2	293.2	17345100
2020-09-01	294.71	301.49	292.71	295.44	295.44	17295900
2020-09-02	298.88	303.6	293.05	302.5	302.5	24341400
2020-09-03	295.99	297.6	283.63	291.12	291.12	32294100
2020-09-04	287.25	289	271.14	282.73	282.73	30333700
2020-09-08	271.28	279.3	269.42	271.16	271.16	24864000
2020-09-09	275.77	278.48	271.35	273.72	273.72	22918800
2020-09-10	275.51	279.16	267.03	268.09	268.09	24814700
2020-09-11	270.06	271.39	262.64	266.61	266.61	18913900
2020-09-14	270.95	276.64	265.7	266.15	266.15	24093800
2020-09-15	270.67	274.52	269.3	272.42	272.42	18478500
2020-09-16	267.29	272.44	261.79	263.52	263.52	29183400
2020-09-17	258.28	261.5	250.19	254.82	254.82	31281400
2020-09-18	258.4	259.2	250.05	252.53	252.53	28130800
2020-09-21	247.54	249.95	244.13	248.15	248.15	24709400
2020-09-22	253.31	255.32	248.22	254.75	254.75	30293100
2020-09-23	255.26	257.99	248.15	249.02	249.02	19641300
2020-09-24	246.5	252.24	245.62	249.53	249.53	20006800
2020-09-25	249.4	255.75	246.61	254.82	254.82	18351300
2020-09-28	259.4	259.6	254.82	256.82	256.82	18826300
2020-09-29	257.81	263.33	256.9	261.79	261.79	20200200
2020-09-30	261.98	266.08	260.1	261.9	261.9	20142500
2020-10-01	265.35	268.33	264.8	266.63	266.63	20009800
2020-10-02	261.21	265.15	259.18	259.94	259.94	16367600
2020-10-05	262.2	264.87	260.84	264.65	264.65	12822300
2020-10-06	261.78	265.69	258.24	258.66	258.66	18696900
2020-10-07	259.21	260.18	254.82	258.12	258.12	23133400
2020-10-08	259.75	264.62	259.15	263.76	263.76	16312800
2020-10-09	264.52	264.75	262.17	264.45	264.45	14107800
2020-10-12	270.2	280.18	267.87	275.75	275.75	31019300
2020-10-13	277.58	279.1	273.39	276.14	276.14	18063300
2020-10-14	277.62	278.75	271.5	271.82	271.82	15577800
2020-10-15	267.6	269.04	263.67	266.72	266.72	15416100
2020-10-16	267.38	271.37	265.3	265.93	265.93	16622700
2020-10-19	265.53	268.55	259.88	261.4	261.4	13587000
2020-10-20	263.06	269.7	262.88	267.56	267.56	18763200
2020-10-21	279.56	283.05	276.37	278.73	278.73	28998600
2020-10-22	279.87	282.45	275.04	278.12	278.12	16720000
2020-10-23	278.8	285.24	276.82	284.79	284.79	17535200
2020-10-26	283.16	285.23	274.26	277.11	277.11	21322900
2020-10-27	278.76	284.51	276.31	283.29	283.29	16287200
2020-10-28	278.79	278.79	267.26	267.67	267.67	23121800
2020-10-29	276.55	283.6	273.78	280.83	280.83	32368100
2020-10-30	274.5	276.7	259.1	263.11	263.11	47247800
2020-11-02	264.6	270.47	257.34	261.36	261.36	27165700
2020-11-03	263.16	270.05	260.88	265.3	265.3	17961900
2020-11-04	281	288.94	278.62	287.38	287.38	35364400
2020-11-05	291.9	297.38	288.95	294.68	294.68	23823600
2020-11-06	293.95	294.6	288.06	293.41	293.41	13891000
2020-11-09	289.87	292.58	278.53	278.77	278.77	25117700
2020-11-10	273.1	274	264	272.43	272.43	29067700
2020-11-11	273.47	278.4	272.48	276.48	276.48	14957000
2020-11-12	277.18	279.75	274.43	275.08	275.08	12899500
2020-11-13	277.72	277.76	273.1	276.95	276.95	10391200
2020-11-16	275.05	279.41	274.63	278.96	278.96	12970400
2020-11-17	277.68	277.68	273.29	275	275	15040300
2020-11-18	274.52	277.39	271.84	271.97	271.97	12152900
2020-11-19	271.02	273.47	269.19	272.94	272.94	12963700
2020-11-20	272.56	273	269.41	269.7	269.7	18114700
2020-11-23	270.89	270.95	264.53	268.43	268.43	20990800
2020-11-24	268.49	277.82	267.87	276.92	276.92	16930400
2020-11-25	278.14	280.18	272.65	275.59	275.59	12467000
2020-11-27	277.39	279.13	274.82	277.81	277.81	7808400
2020-11-30	276.03	277.7	271.01	276.97	276.97	16693300
2020-12-01	279.16	289.3	278.96	286.55	286.55	20738900
2020-12-02	285.36	291.78	280.83	287.52	287.52	17361600
2020-12-03	286.25	286.65	281.07	281.85	281.85	12921700
2020-12-04	280.3	283.46	279.3	279.7	279.7	10880300
2020-12-07	279.19	288.49	278.2	285.58	285.58	13007700
2020-12-08	286.01	286.43	281.55	283.4	283.4	10747700
2020-12-09	283.66	287.63	271.75	277.92	277.92	25189700
2020-12-10	275.54	278.73	271.86	277.12	277.12	20065100
2020-12-11	274.53	276.48	270.25	273.55	273.55	14391400
2020-12-14	273.37	277.22	271.56	274.19	274.19	16376900
2020-12-15	274.83	276.08	267.47	275.55	275.55	23979500
2020-12-16	274.76	277.86	272.51	275.67	275.67	15885000
2020-12-17	277.07	280.44	273.61	274.48	274.48	16377800
2020-12-18	275.77	278	271.14	276.4	276.4	26693200
2020-12-21	272.98	274.67	267.79	272.79	272.79	16553700
2020-12-22	271.5	271.5	264.63	267.09	267.09	17312900
2020-12-23	266.89	272.17	266.23	268.11	268.11	14329000
2020-12-24	268.88	270.4	266.2	267.4	267.4	6702000
2020-12-28	268.74	277.3	265.66	277	277	23299700
2020-12-29	276.95	280.51	276.28	276.78	276.78	16383000
2020-12-30	277.95	278.08	271.71	271.87	271.87	11803800
2020-12-31	272	277.09	269.81	273.16	273.16	12900400
2021-01-04	274.78	275	265.2	268.94	268.94	15106100
2021-01-05	268.29	272.4	268.21	270.97	270.97	9871600
2021-01-06	262	267.75	260.01	263.31	263.31	24354100
2021-01-07	265.9	271.61	264.78	268.74	268.74	15789800
2021-01-08	268.31	268.95	263.18	267.57	267.57	18528300
2021-01-11	260.48	263.47	255.9	256.84	256.84	30412300
2021-01-12	256.63	259.72	250.3	251.09	251.09	26383500
2021-01-13	251.55	253.95	249.2	251.64	251.64	19528900
2021-01-14	253.4	255.03	244.61	245.64	245.64	29739400
2021-01-15	247.9	253.86	247.16	251.36	251.36	24942900
2021-01-19	256.9	262.2	252.72	261.1	261.1	28028500
2021-01-20	268.93	270.32	263.6	267.48	267.48	25199900
2021-01-21	269.26	273.6	267.49	272.87	272.87	20838700
2021-01-22	272.01	278.47	272	274.5	274.5	21954000
2021-01-25	278.14	280.1	271.51	278.01	278.01	19087000
2021-01-26	278.14	285.39	277.81	282.05	282.05	19373600
2021-01-27	282.53	283.45	268.12	272.14	272.14	35346200
2021-01-28	277.18	286.79	264.7	265	265	37758800
2021-01-29	265.3	266.56	254.85	258.33	258.33	30389500
2021-02-01	259.52	264.17	254.91	262.01	262.01	22914300
2021-02-02	264	268.85	263.27	267.08	267.08	17320800
2021-02-03	265.62	269.2	263.84	266.65	266.65	14223400
2021-02-04	267.01	268.16	264	266.49	266.49	16060000
2021-02-05	266.8	269.17	265.67	268.1	268.1	12454400
2021-02-08	268.75	269.86	265	266.58	266.58	13755200
2021-02-09	266.44	273.39	265.75	269.45	269.45	14613400
2021-02-10	272.45	273.8	267.72	271.87	271.87	14687200
2021-02-11	271.89	273.58	268.49	270.39	270.39	12828600
2021-02-12	270.52	271.18	268.34	270.5	270.5	9097600
2021-02-16	270.8	276.6	270.05	273.97	273.97	15417200
2021-02-17	271.24	273.97	269.58	273.57	273.57	12763200
2021-02-18	269.57	271.95	266.03	269.39	269.39	15249100
2021-02-19	269.86	270.27	260.15	261.56	261.56	25622600
2021-02-22	257.95	263.07	257.53	260.33	260.33	17434900
2021-02-23	259.5	267.46	254.96	265.86	265.86	21924600
2021-02-24	262.33	266.38	258.39	264.31	264.31	15736100
2021-02-25	262.3	266.94	254.04	254.69	254.69	19053100
2021-02-26	256.47	265.55	256.47	257.62	257.62	26619500
2021-03-01	260.82	266.65	257.9	264.91	264.91	22157300
2021-03-02	265.78	266.71	258.65	259	259	15191700
2021-03-03	260.29	260.99	255.1	255.41	255.41	15513500
2021-03-04	256.47	266.49	253.5	257.64	257.64	31626500
2021-03-05	260.67	265.45	255.61	264.28	264.28	26820100
2021-03-08	265.55	265.58	255.05	255.31	255.31	18391800
2021-03-09	261.18	268.53	259.81	265.74	265.74	22039700
2021-03-10	268.64	268.97	262.87	264.9	264.9	14210300
2021-03-11	268.11	277.9	267.82	273.88	273.88	21834000
2021-03-12	269.14	269.74	264.02	268.4	268.4	20600200
2021-03-15	269.08	275.96	268.5	273.75	273.75	16844800
2021-03-16	276.08	282.14	274.8	279.28	279.28	22437700
2021-03-17	275.71	286.23	275.41	284.01	284.01	21315000
2021-03-18	279.87	285.19	278.28	278.62	278.62	18728300
2021-03-19	281.22	292.8	281.2	290.11	290.11	38930500
2021-03-22	290.45	299.71	286.75	293.54	293.54	28273100
2021-03-23	293.15	298	289.81	290.63	290.63	23000900
2021-03-24	291	291.72	281.16	282.14	282.14	18675000
2021-03-25	280.98	288.06	277.75	278.74	278.74	24505600
2021-03-26	278.3	284.5	277.77	283.02	283.02	17629200
2021-03-29	285.77	293.18	284.7	290.82	290.82	21718800
2021-03-30	289.83	292.47	286.7	288	288	17474500
2021-03-31	289.99	296.5	288.61	294.53	294.53	19498200
2021-04-01	298.4	302.4	296.6	298.66	298.66	17616000
2021-04-05	300.89	310.77	300.68	308.91	308.91	28237000
2021-04-06	308.84	311.35	305.25	306.26	306.26	17335200
2021-04-07	306.34	314.25	305.5	313.09	313.09	22855200
2021-04-08	314.85	315.88	310.05	313.02	313.02	20894100
2021-04-09	311.4	314.74	310.33	312.46	312.46	15988600
2021-04-12	311.05	312.15	307.93	311.54	311.54	10881900
2021-04-13	312.21	314.43	309.32	309.76	309.76	14036900
2021-04-14	307.3	308.03	301.95	302.82	302.82	17421400
2021-04-15	306.34	310.14	304.1	307.82	307.82	14558300
2021-04-16	308.17	308.95	304.61	306.18	306.18	13059200
2021-04-19	305.01	307.7	300.56	302.24	302.24	14553500
2021-04-20	301.99	305.1	297.21	302.65	302.65	16796400
2021-04-21	301.95	301.98	297.39	301.47	301.47	14863500
2021-04-22	301.33	302.92	296.04	296.52	296.52	16375400
2021-04-23	298.76	302.59	297.15	301.13	301.13	17536800
2021-04-26	303.34	305.8	301.56	303.04	303.04	16172600
2021-04-27	304.28	305.34	301.11	303.57	303.57	15309300
2021-04-28	307.36	310.92	305.37	307.1	307.1	33907200
2021-04-29	330.12	331.81	321.61	329.51	329.51	56526800
2021-04-30	326.14	329.82	324.5	325.08	325.08	26332400
2021-05-03	326.17	328.55	321.84	322.58	322.58	18719500
2021-05-04	320.02	322.19	313.12	318.36	318.36	24032600
2021-05-05	318.19	321.06	314.49	315.02	315.02	15577600
2021-05-06	314.52	320.24	313.27	320.02	320.02	19012200
2021-05-07	322.38	322.94	318.75	319.08	319.08	15916700
2021-05-10	314.35	314.58	304.83	305.97	305.97	24239200
2021-05-11	300.75	306.84	299.69	306.53	306.53	18920100
2021-05-12	301.13	304.96	298.19	302.55	302.55	24645500
2021-05-13	306.08	308.86	302.77	305.26	305.26	18079200
2021-05-14	309.54	316.85	309.08	315.94	315.94	19245700
2021-05-17	313.55	315.68	311.58	315.46	315.46	15401300
2021-05-18	315.59	316.5	309.81	309.96	309.96	14522400
2021-05-19	304.19	314.66	303.57	313.59	313.59	19106200
2021-05-20	313.58	319.25	313.16	318.61	318.61	17320200
2021-05-21	319.29	319.93	315.81	316.23	316.23	13600900
2021-05-24	318.21	325.95	318.03	324.63	324.63	16445400
2021-05-25	327.08	329.18	324.8	327.79	327.79	16437000
2021-05-26	328.35	329.83	325.82	327.66	327.66	9686900
2021-05-27	328	333.78	326.76	332.75	332.75	20477700
2021-05-28	331	332.87	328.33	328.73	328.73	12037400
2021-06-01	330.15	331.42	326.64	329.13	329.13	11765900
2021-06-02	330.38	331.87	327.12	329.15	329.15	11654300
2021-06-03	325.78	327.38	323.48	326.04	326.04	12610800
2021-06-04	325.9	332.46	325.18	330.35	330.35	13289400
2021-06-07	329.48	337.69	328.93	336.58	336.58	20136700
2021-06-08	336.7	338.3	332.24	333.68	333.68	14580500
2021-06-09	335.74	336.8	330	330.25	330.25	13727900
2021-06-10	330.79	333.94	328.55	332.46	332.46	13240200
2021-06-11	332.58	332.83	328.93	331.26	331.26	13587900
2021-06-14	331.9	336.82	329.81	336.77	336.77	12250800
2021-06-15	336.99	339.92	335.03	336.75	336.75	15795200
2021-06-16	336.7	337.55	328.72	331.08	331.08	17232200
2021-06-17	330.49	337.98	330.15	336.51	336.51	17794100
2021-06-18	334.53	336.15	329	329.66	329.66	23039500
2021-06-21	331.09	332.92	327.65	332.29	332.29	11337500
2021-06-22	332.69	339.92	332.6	339.03	339.03	15345300
2021-06-23	339.35	343.42	338.2	340.59	340.59	14817800
2021-06-24	341.85	344.9	341.79	343.18	343.18	12329100
2021-06-25	342.59	344.12	339.68	341.37	341.37	14594400
2021-06-28	342.46	358.14	341.77	355.64	355.64	29156100
2021-06-29	356.27	356.74	349.05	351.89	351.89	21417300
2021-06-30	352.17	352.92	347.17	347.71	347.71	15107500
2021-07-01	346.82	354.67	346.5	354.39	354.39	17137000
2021-07-02	355.1	356.44	352.62	354.7	354.7	11521300
2021-07-06	356.5	358.79	349.18	352.78	352.78	13488500
2021-07-07	355.26	356.49	350	350.49	350.49	14218900
2021-07-08	345.73	348.33	342.56	345.65	345.65	14406500
2021-07-09	345.32	350.71	345.27	350.42	350.42	13018700
2021-07-12	351.23	354.19	349.64	353.16	353.16	10018600
2021-07-13	351.5	358.49	348.8	352.09	352.09	11456000
2021-07-14	354.56	355.2	346.73	347.63	347.63	13894200
2021-07-15	349.23	349.23	340.22	344.46	344.46	14781600
2021-07-16	344.91	345.99	340.14	341.16	341.16	11026100
2021-07-19	337.57	339.79	334.54	336.95	336.95	14372300
2021-07-20	338.8	343.45	334.5	341.66	341.66	11024300
2021-07-21	341.5	346.52	341.25	346.23	346.23	9279700
2021-07-22	346.68	351.54	345.21	351.19	351.19	12385400
2021-07-23	360.91	375.33	357.19	369.79	369.79	33694300
2021-07-26	369.58	374.44	368.22	372.46	372.46	14925200
2021-07-27	371.91	373.15	364.55	367.81	367.81	15705400
2021-07-28	374.56	377.55	366.93	373.28	373.28	29676900
2021-07-29	361	365.52	356.74	358.32	358.32	33413200
2021-07-30	354	360.73	352.94	356.3	356.3	15966700
2021-08-02	358.1	359.4	350.74	351.95	351.95	13180400
2021-08-03	352.73	353.77	347.7	351.24	351.24	12406100
2021-08-04	352.42	360.48	351.51	358.92	358.92	14180600
2021-08-05	359.64	363.9	356.9	362.97	362.97	10247200
2021-08-06	361.4	365.15	361.4	363.51	363.51	8918100
2021-08-09	363.76	365.78	360.75	361.61	361.61	7798900
2021-08-10	361.83	364.1	359.04	361.13	361.13	7469900
2021-08-11	362.1	362.36	357.81	359.96	359.96	8400300
2021-08-12	358.45	363	357.11	362.65	362.65	7170700
2021-08-13	362.97	364.66	361.48	363.18	363.18	7192500
2021-08-16	362.52	366.95	357.38	366.56	366.56	11222100
2021-08-17	362.98	364.67	355.07	358.45	358.45	12328700
2021-08-18	356.25	359.86	355.15	355.45	355.45	10042400
2021-08-19	351.35	357.57	351	355.12	355.12	12004500
2021-08-20	354.6	359.99	353.31	359.37	359.37	8693500
2021-08-23	359.44	365.69	359.1	363.35	363.35	10942000
2021-08-24	363.66	367.96	361.84	365.51	365.51	9235100
2021-08-25	365.6	370.86	365.4	368.39	368.39	9684500
2021-08-26	368.38	369.44	364.13	364.38	364.38	7888700
2021-08-27	365.1	373.74	364.08	372.63	372.63	11214200
2021-08-30	372.56	381.49	370.52	380.66	380.66	13547300
2021-08-31	379.95	382.76	378.8	379.38	379.38	12345400
2021-09-01	379.59	384.33	378.81	382.05	382.05	11567200
2021-09-02	381.5	381.75	374.06	375.28	375.28	14832900
2021-09-03	374.75	377.16	373.11	376.26	376.26	7509600
2021-09-07	375.88	382.96	373.15	382.18	382.18	10793800
2021-09-08	380.16	380.87	374.79	377.57	377.57	11067200
2021-09-09	377.64	379.83	376.57	378	378	9098900
2021-09-10	381.36	383.79	378.26	378.69	378.69	11537600
2021-09-13	381.68	381.75	374.35	376.51	376.51	13026300
2021-09-14	377.4	378.59	375.11	376.53	376.53	8711600
2021-09-15	377	377.56	367.67	373.92	373.92	17940300
2021-09-16	372.79	373.56	369.71	373.06	373.06	11934200
2021-09-17	371.41	371.41	361.59	364.72	364.72	26274000
